# Supplementary material for: Dual analysis of wild-type and attenuated Orf virus and host cell transcriptomes revealed novel virus-host cell interactions
Source: mSphere. 2023 Nov 20;8(6):e00398-23. doi: 10.1128/msphere.00398-23 (PMC10732022; doi:10.1128/msphere.00398-23)
Supplement: Supplemental tables — Tables S1 to S3. [file msphere.00398-23-s0002.xlsx]

## Sheet: Table S1 List of sequencing da
Table S1 List of sequencing data quality
Sample	Raw reads	Clean reads	Clean bases	Error rate	Q20	Q30	GC content
C1_0h	47839650	47225824	7.08G	0.02	98.08	94.38	52.74
C2_0h	44314914	43576992	6.54G	0.03	97.88	93.98	54.01
C3_0h	45484584	44807970	6.72G	0.03	97.71	93.57	53.98
FX0910_3h_1	48371712	47882756	7.18G	0.03	97.54	93.26	52.76
FX0910_3h_2	42360524	41846366	6.28G	0.03	97.62	93.38	53.06
FX0910_3h_3	49876106	48907630	7.34G	0.03	97.74	93.63	53.53
aFX0910_3h_1	45956486	45397238	6.81G	0.03	97.62	93.33	52.8
aFX0910_3h_2	40068250	39244762	5.89G	0.03	97.8	93.8	53.77
aFX0910_3h_3	47029230	46291210	6.94G	0.03	97.7	93.59	52.74
FX0910_10h_1	47476636	46910072	7.04G	0.03	97.77	93.76	53.09
FX0910_10h_2	46706916	45841152	6.88G	0.03	97.53	93.18	53.16
FX0910_10h_3	49925420	49119422	7.37G	0.03	97.66	93.74	53.3
aFX0910_10h_1	50911732	48557452	7.28G	0.03	97.87	94.06	52.69
aFX0910_10h_2	46505152	45958362	6.89G	0.03	97.66	93.5	52.81
aFX0910_10h_3	49029812	48318894	7.25G	0.03	97.72	93.62	52.94
FX0910_24h_1	45834928	43248770	6.49G	0.03	97.46	93.21	58.12
FX0910_24h_2	46618618	43588412	6.54G	0.03	97.59	93.58	58.72
FX0910_24h_3	58213524	56812084	8.52G	0.03	97.21	92.42	57.34
aFX0910_24h_1	41459226	38726772	5.81G	0.03	97.67	93.73	57.71
aFX0910_24h_2	41244782	37313880	5.60G	0.03	96.95	92.09	56.79
aFX0910_24h_3	45386386	43381036	6.51G	0.03	97.58	93.53	57.18
FX0910_48h_1	45426430	42694952	6.4G	0.03	97.4	93.17	58.35
FX0910_48h_2	44676686	41693584	6.25G	0.03	97.54	93.42	58.68
FX0910_48h_3	41640366	39147120	5.87G	0.03	97.42	93.16	58.67
aFX0910_48h_1	46124638	43860602	6.58G	0.03	97.15	92.6	59.67
aFX0910_48h_2	44641632	41673934	6.25G	0.03	97.4	93.16	59.39
aFX0910_48h_3	42305336	39650026	5.95G	0.03	97.34	93.01	58.85

## Sheet: Table S2 List of innate immune
Table S2 List of innate immune-related genes
ABLIM3, ABTB2, ACKR2, ACKR3, ACKR4, ADAMDEC1, ADAR, ADM, AEN, AGPAT9, AHNAK2, AIF1, AIM2, AKT3, ALDH1A1, ALYREF, AMBRA1, AMPH, ANGPTL1, ANKFY1, ANKRD22, ANXA2R, APOBEC1, APOBEC2, APOBEC3A, APOBEC3AP1, APOBEC3A_B, APOBEC3B, APOBEC3B-AS1, APOBEC3C, APOBEC3D, APOBEC3F, APOBEC3G, APOBEC3H, APOBEC4, APOL1, APOL2, APOL6, AQP7, AQP9, ARG2, ARHGEF3, ARNTL, ATF3, ATG10, ATG12, ATG14, ATG16L1, ATG16L2, ATG…

## Sheet: Table S3 Motifs enriched in pr
Table S3 Motifs enriched in promoters of differentially co-upregulated genes in FX0910-infected GLF
Rank	AUC	NES	Transcription factor	Target genes
1	0.05	5.65	STAT2	PARP9,MX1,MX2,IFIT1,EPSTI1,HERC6,IRF9,IFI44L,RSAD2,OAS1,IRF7,ISG15,IFIT3,DHX58,IFIH1,USP18,IFI6,SCAMP1,SAMD9,UBA7,EIF2AK2,MAD2L1BP,LNPEP,GNB4,IFIT2,TNFSF10,RFC2,BTLA
2	0.05	4.9	STAT1	PARP9,MX1,EPSTI1,MX2,ISG15,HERC6,IRF9,OAS1,DHX58,IRF7,IFIT1,USP18,IFIT3,IFI44L,IFIH1,RSAD2,IFI6,SAMD9,EIF2AK2,SCAMP1,MAD2L1BP,GNB4,LNPEP,TNFSF10
3	0.04	3.85	E2F1	CDT1,EIF2AK2,ARRB2,SBK1,FAM111B,EZH2,CLMN,SMC1B,NCAPH2,LHX2,CCNE1,SOCS3,SLBP,TCF19,USP18,CCNE2,MCM4,TIMELESS,TTLL1,CCHCR1,CHRNA5,FAM76B,GNB4,CBX2,CDKN2C,PARP2,CEP57,CENPM,CDC6,SLC9A3R1,PERP,FZD5,RASA2,PPP1R3E,PHLDA2,CPNE7,ERI1,KLF11,STX11,BCL2L11,FBXO15,PKN3,RAD9B,PMAIP1,ESCO2,JRKL,E2F8,GINS3,PRRG4,PAXIP1,ITGAV,GPRC5A,TAF4,MAZ,FRMD8,PALB2,CEP152,SLC12A4,CDH24,PITX1,PIM3,GPBP1,MYBL1,CEP55,NEK8,PTG…
4	0.04	3.84	E2F4	ESCO2,SMC1B,TIMELESS,SNIP1,CDC45,AFMID,FDXR,FOXM1,FAM76B,FAM111B,CEP57,CENPM,CDT1,CENPF,GINS3,CCHCR1,CDC6,TCF19,RAD9B,SYCE2,SLBP,PARP2,CEP55,MCM4,NCAPH2,ORC6,CEP152,EZH2,ORC1,CCNA2,FBXO15,RFC2,LHX2,E2F8,ERI1,CCNE1,PIM1,PALB2,CDKN2C,SNRPD3,JRKL,KLF11,RPA2,RAD9A,GPRC5A,MYC,MYBL1,PGP,CCNE2,PMAIP1,IER5,PKMYT1,ERCC6L
5	0.04	3.75	E2F6	SYCE2,HSPA4L,RAD9B,GPR150,EGR2,IRF4,SMC1B,FZD9,CNKSR2,KLF11,RPA2,IRX1,TACSTD2,CENPM,NEFL,FAM111B,P2RX2,RAD9A,TLR2,GPC3,TIMELESS,ELAVL2,BARHL2,LHX2,GABRE,BCL2L11,TINF2,NPTX2,STAG3,GPC2,ALKBH2,SLC24A4,CCNE2,MESP1,GINS3,NEFM,KCND3,CPLX3,GNB4,SHISA3,MAFA,NR1D1,CDKN2C,CDKN2AIP,EZH2,GBX2,ARX,IL20RA,AMPH,DAB1,NME6,IER5,MYCN,FSTL4,AP3M2,EBF4,SLBP,SLC15A3,SFMBT1,SLC25A28,NUP210,PPP1R3E,BCL6B,EN2,PHLDA2,EI…
6	0.04	3.59	SUZ12	BARHL2,CRLF1,EN2,DMRTA2,DLX2,POU4F3,LMX1B,LHX2,MNX1,LHX1,COMP,FOXE1,HLX,NR2E1,CDKN2C,FOXA2,SLC24A4,GBX2,GRIN2C,BNC1,CYP26A1,GPR150,ARX,BCL2L11,WNT10A,PAX2,CNTFR,ALX3,PITX1,ADCY8,TNR,ITGAM,HES2,ARHGAP9,CBX2,FAM78A,GPC3,ZNF274,GABRE,CORT,ATF6, NKX6-2
